# Supplementary material for: Involvement of M1-Activated Macrophages and Perforin/Granulysin Expressing Lymphocytes in IgA Vasculitis Nephritis
Source: Int J Mol Sci. 2024 Feb 13;25(4):2253. doi: 10.3390/ijms25042253 (PMC10889255; doi:10.3390/ijms25042253)
Supplement: Supplementary file 1 [file ijms-25-02253-s001.zip]

Archive with 2 entries (2 files):
- Figure 5 Supplementary file.pptx
- Table 3   Supplementary File.pdf
